# Supplementary material for: Fertilization in C. elegans requires an intact C-terminal RING finger in sperm protein SPE-42
Source: BMC Dev Biol. 2011 Feb 23;11:10. doi: 10.1186/1471-213X-11-10 (PMC3053230; doi:10.1186/1471-213X-11-10)
Supplement: Additional file 2 — RING finger-like sequences used for alignment with SPE-42. Excel spreadsheet file containing accession numbers and descriptions for the 46 RING finger proteins initially considered for modeling the SPE-42 RING domain. The top 4 proteins in the list were used to build the SPE-42 structural model. [file 1471-213X-11-10-S2.XLSX]

## Sheet: Sheet1
Accession	Structure Description
1FBV_A	Chain A, Structure Of A Cbl-Ubch7 Complex: Ring Domain Function In Ubiquitin-Protein Ligases
3HCT_A	Chain A, Crystal Structure Of Traf6 In Complex With Ubc13 In The P1 Space Group
1UR6_B	Chain B, Nmr Based Structural Model Of The Ubch5b-Cnot4 Complex
1WEO_A	Chain A, Solution Structure Of Ring-Finger In The Catalytic Subunit (Irx3) Of Cellulose Synthase
2ECM_A	Chain A, Solution Structure Of The Ring Domain Of The Ring Finger And Chy Zinc Finger Domain-Containing Protein 1 From Mus Musculus
1X4J_A	Chain A, Solution Structure Of Ring Finger In Ring Finger Protein 38
2DKT_A	Chain A, Solution Structure Of The Chy Zinc Finger Domain Of The Ring Finger And Chy Zinc Finger Domain-Containing Protein 1 From Mus Musculus
1WIM_A	Chain A, Solution Structure Of The Ring Finger Domain Of The Human Ubcm4-Interacting Protein 4
2YSL_A	Chain A, Solution Structure Of The Ring Domain (1-66) From Tripartite Motif-Containing Protein 31
2CT2_A	Chain A, Solution Structure Of The Ring Domain Of The Tripartite Motif Protein 32
2YUR_A	Chain A, Solution Structure Of The Ring Finger Of Human Retinoblastoma-Binding Protein 6
3EB6_A	Chain A, Structure Of The Ciap2 Ring Domain Bound To Ubch5b
1JM7_A	Chain A, Solution Structure Of The Brca1BARD1 RING-Domain Heterodimer
2RO1_A	Chain A, Nmr Solution Structures Of Human Kap1 Phd Finger-Bromodomain
2DJB_A	Chain A, Solution Structure Of The Ring Domain Of The Human Polycomb Group Ring Finger Protein 6
2D8T_A	Chain A, Solution Structure Of The Ring Domain Of The Human Ring Finger Protein 146
2EP4_A	Chain A, Solution Structure Of Ring Finger From Human Ring Finger Protein 24
2EGP_A	Chain A, Solution Structure Of The Ring-Finger Domain From Human Tripartite Motif Protein 34
2VJE_B	Chain B, Crystal Structure Of The Mdm2-Mdmx Ring Domain Heterodimer
3FL2_A	Chain A, Crystal Structure Of The Ring Domain Of The E3 Ubiquitin- Protein Ligase Uhrf1
1VYX_A	Chain A, Solution Structure Of The Kshv K3 N-Terminal Domain
1Z60_A	Chain A, Solution Structure Of The Carboxy-Terminal Domain Of Human Tfiih P44 Subunit
2ECT_A	Chain A, Solution Structure Of The Zinc Finger, C3hc4 Type (Ring Finger) Domain Of Ring Finger Protein 126
2EA6_A	Chain A, Solution Structure Of The Ring Domain Of The Human Ring Finger Protein 4
2E6S_A	Chain A, Solution Structure Of The Phd Domain In Ring Finger Protein 107
2ECJ_A	Chain A, Solution Structure Of The Ring Domain Of The Human Tripartite Motif-Containing Protein 39
1CHC_A	Chain A, Structure Of The C3hc4 Domain By 1h-Nuclear Magnetic Resonance Spectroscopy; A New Structural Class Of Zinc- Finger
2VJE_A	Chain A, Crystal Structure Of The Mdm2-Mdmx Ring Domain Heterodimer
2HOD_A	Chain A, Crystal Structure Of Fragment D From Human Fibrinogen Complexed With Gly-Hydroxypro-Arg-Pro-Amide
1RMD_A	Chain A, Rag1 Dimerization Domain
3DQV_R	Chain R, Structural Insights Into Nedd8 Activation Of Cullin-Ring Ligases: Conformational Control Of Conjugation
2EA5_A	Chain A, Solution Structure Of The Ring Domain Of The Human Cell Growth Regulator With Ring Finger Domain 1 Protein
2JRJ_A	Chain A, Solution Structure Of The Human Pirh2 Ring-H2 Domain. Northeast Structural Genomics Consortium Target Ht2b
2ECV_A	Chain A, Solution Structure Of The Zinc Finger, C3hc4 Type (Ring Finger) Domain Of Tripartite Motif-Containing Protein 5
1WIL_A	Chain A, Solution Structure Of The Ring Finger Domain Of The Human Kiaa1045 Protein
1BOR_A	Chain A, Transcription Factor Pml, A Proto-Oncoprotein, Nmr, 1 Representative Structure At Ph 7.5, 30 C, In The Presence Of Zinc
1G25_A	Chain A, Solution Structure Of The N-Terminal Domain Of The Human Tfiih Mat1 Subunit
1YO2_A	Chain A, Proton Transfer From His200 In Human Carbonic Anhydrase Ii
1JM7_B	Chain B, Solution Structure Of The Brca1BARD1 RING-Domain Heterodimer
2ECY_A	Chain A, Solution Structure Of The Zinc Finger, C3hc4 Type (Ring Finger)" Domain Of Tnf Receptor-Associated Factor 3
1Z6U_A	Chain A, Np95-Like Ring Finger Protein Isoform B [homo Sapiens]
2ECN_A	Chain A, Solution Structure Of The Ring Domain Of The Human Ring Finger Protein 141
2CSY_A	Chain A, Solution Structure Of The Ring Domain Of The Zinc Finger Protein 183-Like 1
2ECL_A	Chain A, Solution Structure Of The Ring Domain Of The Human Ring-Box Protein 2
2CKL_B	Chain B, Ring1b-Bmi1 E3 Catalytic Domain Structure
2ECW_A	Chain A, Solution Structure Of The Zinc Finger, C3hc4 Type (Ring Finger) Domain Tripartite Motif Protein 30
